# Supplementary material for: Foster Grandparent Programs’ Impact on the Quality-of-Life of Older Adult Volunteers
Source: Healthcare (Basel). 2025 Jan 24;13(3):230. doi: 10.3390/healthcare13030230 (PMC11817316; doi:10.3390/healthcare13030230)
Supplement: Supplementary file 1 [file healthcare-13-00230-s001.zip]

Archive with 1 entries (1 files):
- healthcare-3218218-supplementary.pdf
